# Supplementary material for: Electrochemical Response of 3D-Printed Free-Standing Reduced Graphene Oxide Electrode for Sodium Ion Batteries Using a Three-Electrode Glass Cell
Source: Materials (Basel). 2023 Jul 31;16(15):5386. doi: 10.3390/ma16155386 (PMC10419660; doi:10.3390/ma16155386)
Supplement: Supplementary file 1 [file materials-16-05386-s001.zip]

Archive with 1 entries (1 files):
- materials-2490677-supplementary.pdf
